# Supplementary material for: Pontine Myopericytoma: Case Report and Literature Review
Source: Front Oncol. 2022 May 16;12:903655. doi: 10.3389/fonc.2022.903655 (PMC9148993; doi:10.3389/fonc.2022.903655)
Supplement: Supplementary file 1 [file Presentation_1.zip]

Archive with 3 entries (2 files):
- Figures/
- Figures/Figure 1.tif
- Figures/Figure 2.tif
